# Supplementary material for: Del11q-positive CLL lymphocytes exhibit altered glutamine metabolism and differential response to GLS1 and glucose metabolism inhibition
Source: Blood Cancer J. 2018 Jan 24;8(1):13. doi: 10.1038/s41408-017-0039-2 (PMC5802573; doi:10.1038/s41408-017-0039-2)
Supplement: Supplementary file 6 — Supplementary Table 1 [file 41408_2017_39_MOESM6_ESM.xlsx]

## Sheet: Sheet1
SUPPLEMENTARY TABLE 1. Patient sample characteristics, ibrutinib sensitivity,
	diabetic status, RAI stage, CD38, and IgVH mutation status.
Patient #	wt/del11q status	Ibrutinib sensitivity	Diabetic status	RAI stage	CD38 status	IgVH mutation status
1	Neg.	Sen	D	O	+	U
2	Neg.	Sen	D	II	-	M
3	Neg.	Sen	H	IV	-	M
4	Neg.	Sen	N	IV	-	U
5	Neg.	Sen	N	IV	-	M
6	Neg.	Sen	NA	NA	NA	U
7	Neg.	Sen	NA	NA	NA	NA
8	Neg.	Sen	NA	NA	NA	NA
9	Neg.	Res	D	II	+	U
10	Neg.	Res	D	III	-	M
11	Neg.	Res	N	IV	+	U
12	Neg.	Res	N	I	+	U
13	Neg.	Res	N	III	-	M
14	Neg.	Res	N	II	-	M
15	Neg.	Res	N	NA	NA	M
16	Neg.	Res	N	III	+	M
17	Neg.	Res	N	IV	-	U
18	Neg.	Res	NA	IV	-	M
19	Neg.	Res	NA	II	-	U
20	Neg.	Res	NA	NA	NA	NA
21	Pos.	Sen	D	II	-	U
22	Pos.	Sen	N	II	-	U
23	Pos.	Sen	N	II	NA	U
24	Pos.	Sen	N	II	+	U
25	Pos.	Sen	N	II	-	U
26	Pos.	Res	N	III	NA	M
Sen- Sensitive, Res- Resistant, D- Diabetic, H-High glucose, N- Non-diabetic,
NA-Not available, M Mutated, U: Unmutated, Neg.: Negative and Pos.: Positive.
Apart from del17p and del11q, the presence of additional genetic abnormalities was not assessed in these samples.
