# Supplementary material for: Del11q-positive CLL lymphocytes exhibit altered glutamine metabolism and differential response to GLS1 and glucose metabolism inhibition
Source: Blood Cancer J. 2018 Jan 24;8(1):13. doi: 10.1038/s41408-017-0039-2 (PMC5802573; doi:10.1038/s41408-017-0039-2)
Supplement: Supplementary file 7 — Supplementary Table 2 [file 41408_2017_39_MOESM7_ESM.xlsx]

## Sheet: Sheet1
SUPPLEMENTARY TABLE 2. Inhibitors used to target CLL lymphocyte metabolism.
Name	Abbreviation	Concentration	Target	Process Affected
2-Deoxy-D-glucose	2DG	2 mM	HK	Glycolysis (Glucose analogue)
Dehydroepiandrosterone	DHEA	10 µM	G6PDH	Pentose Phosphate pathway (PPP)
(Aminomethyl)phosphonic acid	AMPA	10 mM	SHMT1/2	Serine synthesis (Glycine analogue)
Compound 968	968	10 µM	Glutaminase (GLS1)	Glutamine to Glutamate conversion
Oligomycin A	Oligo	2 µM	ATP synthase (Complex V)	Mitochondrial respiration
Ritonavir	Rito	10 µM	GLUT4	Glucose uptake
Etomoxir	Eto	100 µM	CPT-1	Fatty Acid Oxidation
Ibrutinib	Ibru	10 µM	BTK	BCR signaling
